# Supplementary material for: Experimental and In Silico Studies on the Development of an Electrochemical Biosensor for the Quantification of H2O2 Based on the ChOx Enzyme
Source: Biosensors (Basel). 2025 Apr 29;15(5):279. doi: 10.3390/bios15050279 (PMC12109943; doi:10.3390/bios15050279)
Supplement: Supplementary file 1 [file biosensors-15-00279-s001.zip]

Archive with 1 entries (1 files):
- biosensors-3503102-supplementary.pdf
